# Supplementary material for: Diagnostic Accuracy of CareStart™ Malaria HRP2 and SD Bioline Pf/PAN for Malaria in Febrile Outpatients in Varying Malaria Transmission Settings in Cameroon
Source: Diagnostics (Basel). 2021 Aug 27;11(9):1556. doi: 10.3390/diagnostics11091556 (PMC8469216; doi:10.3390/diagnostics11091556)
Supplement: Supplementary file 1 [file diagnostics-11-01556-s001.zip]

Archive with 1 entries (1 files):
- diagnostics-1289318-supplementary.pdf
